# Supplementary material for: Fermentation of Milk into Yoghurt and Cheese Leads to Contrasting Lipid and Glyceride Profiles
Source: Nutrients. 2019 Sep 11;11(9):2178. doi: 10.3390/nu11092178 (PMC6770487; doi:10.3390/nu11092178)
Supplement: Supplementary file 1 [file nutrients-11-02178-s001.zip]

Archive with 4 entries (4 files):
- Figure S1 -- all variables that pass Ttest.docx
- Table S1-- internal standards.docx
- Table S2 -- bacterial FA profiles.xlsx
- Table S3 -- Signals files_proofread_2019-09-08.xlsx
