# Supplementary material for: Fermentation of Milk into Yoghurt and Cheese Leads to Contrasting Lipid and Glyceride Profiles
Source: Nutrients. 2019 Sep 11;11(9):2178. doi: 10.3390/nu11092178 (PMC6770487; doi:10.3390/nu11092178)
Supplement: Supplementary file 1 [file nutrients-11-02178-s001.zip › Table S2 -- bacterial FA profiles.xlsx]

## Sheet: S2 Linn & Ecoli
FA	targets.mz	Deviations	E. coli	L. innocua
FA(10:0)	171.139	5.70455	5.24232	12.4037
FA(11:0)	185.155	6.96115	0.818005	2.25719
FA(12:0)	199.17	5.72374	4.2165	5.98837
FA(12:0)-OH	215.165	7.05745	0.0547535	0.282822
FA(13:0)	213.186	5.91692	0.843265	2.36557
FA(14:0)	227.202	4.74923	69.1629	13.4691
FA(14:0)-OH	243.197	5.16809	0.403366	0.303031
FA(14:1)	225.186	5.68565	2.67374	0.908897
FA(15:0)	241.217	4.69839	2.87316	39.7125
FA(15:0)-OH	257.212	10.784	0.0211821	0.264624
FA(15:1)	239.202	4.90136	0.334044	0.675586
FA(16:0)	255.233	4.33506	357.569	401.851
FA(16:0)-OH	271.228	3.88639	0.497735	1.13759
FA(16:1)	253.217	4.35068	125.091	4.7126
FA(16:1)-OH	269.212	4.05397	0.566268	0.91311
FA(16:2)	251.202	5.04693	0.24206	0.500702
FA(17:0)	269.249	3.04419	1.8126	12.4164
FA(17:0)-OH	285.243	11.0315	0.0205475	0.322951
FA(17:1)	267.233	3.63423	149.854	0.69294
FA(18:0)	283.264	4.86266	113.185	316.375
FA(18:0)-OH	299.259	4.24778	0.330741	1.62324
FA(18:1)	281.249	3.25081	164.189	180.823
