# Supplementary material for: Fermentation of Milk into Yoghurt and Cheese Leads to Contrasting Lipid and Glyceride Profiles
Source: Nutrients. 2019 Sep 11;11(9):2178. doi: 10.3390/nu11092178 (PMC6770487; doi:10.3390/nu11092178)
Supplement: Supplementary file 1 [file nutrients-11-02178-s001.zip › Table S3 -- Signals files_proofread_2019-09-08.xlsx]

## Sheet: +ve mode (407var)
Type	Source	CE(10:00)	CE(22:06)_[M+Na]1+	CE_oxid(23:00)	Cer(32:01)_[M+H-H2O]1+	Cer(34:01)_[M+H-H2O]1+	Cer(34:02)_[M+H-H2O]1+	Cer(34:04)	Cer(35:02)_[M+H-H2O]1+	Cer(35:04) & CE_oxid(8:00)	Cer(36:02)_[M+H-H2O]1+	Cer(36:03)_[M+H-H2O]1+	Cer(37:00)	Cer(37:04) & CE_oxid(10:00)	Cer(38:00)	Cer(38:01)_[M+H-H2O]1+	Cer(39:01)_[M+H-H2O]1+	Cer(40:01)_[M+H-H2O]1+	Cer(41:02)_[M+H-H2O]1+	Cer(41:04) & CE_oxid(14:00)	Cer(42:08)	DG(18:00)_[M+H-H2O]1+	DG(20:00)_[M+H-H2O]1+	DG(22:00)_[M+H-H2O]1+	DG(23:00)_[M+H-H2O]1+	DG(24:00)_[M+H-H2O]1+	DG(24:01)_[M+H-H2O]1+	DG(25:00)_[M+H-H2O]1+	DG(26:00)_[M+H-H2O]1+	DG(26:01)_[M+H-H2O]1+	DG(26:03)_[M+H-H2O]1+	DG(27:00)_[M+H-H2O]1+	DG(28:00)_[M+H-H2O]1+	DG(28:01)_[M+H-H2O]1+	DG(28:02)_[M+H-H2O]1+	DG(29:00)_[M+H-H2O]1+	DG(29:01)_[M+H-H2O]1+	DG(29:02)_[M+H-H2O]1+	DG(30:00)_[M+H-H2O]1+	DG(30:01)_[M+H-H2O]1+	DG(30:02)_[M+H-H2O]1+	DG(30:03)_[M+H-H2O]1+	DG(31:00)_[M+H-H2O]1+	DG(31:01)_[M+H-H2O]1+	DG(31:02)_[M+H-H2O]1+	DG(31:03)_[M+H-H2O]1+	DG(32:00)_[M+H-H2O]1+	DG(32:01)_[M+H-H2O]1+	DG(32:02)_[M+H-H2O]1+
Butter	In-house, 2019	0	0	0.000676248	0	0.00145251	0	0	0	0	0	0	0	0	0	0	0	0.0097966	0	2.28725e-05	0	42.7524	106.142	66.4865	2.96393	37.1316	18.3596	2.52142	37.2172	12.2832	0.20296	2.72748	38.0943	16.3009	2.67837	4.02887	0.965172	0.122944	55.5385	19.7255	2.37868	0.28779	8.10108	1.59484	0.193753	0.00927077	68.4538	33.1247	5.56962
Buttermilk	Polish, 2018	0	0	5.79132e-05	0.00118287	0.0918612	0.00221211	0	0.00199605	0	0	0	0	0	0.0125831	0.0259791	0.0358112	0.181054	0.0041834	0	0.00156007	37.3733	97.8369	60.7598	2.95339	32.4246	20.3263	2.41594	31.5995	12.8801	0.197948	2.52246	33.7239	16.5375	2.87976	4.48714	1.05735	0.1053	56.1395	21.0764	2.37646	0.252245	9.7862	2.14729	0.218874	0.00333383	70.7217	42.513	7.51431
Buttermilk	British, 2018	0	0	0	0	0.587969	0	0	0.0290846	0.0288746	0.0300768	0	0.0280688	0	0.128639	0.119917	0.215288	1.69684	0.028324	0	0	22.5237	66.6277	46.0217	1.85605	28.4039	12.4146	2.02211	29.9255	9.20271	0	2.49876	34.8202	13.4604	2.06884	5.72245	0.455442	0	56.5577	18.874	1.81924	0	11.5223	1.8757	0.0293356	0	72.3168	36.5756	6.46615
Buttermilk	In-house, 2019	0	0	0	0.00288454	0.0208109	0	0	0	0	0	0.00186895	0	0	0	0	0.00453785	0.0759793	0	0	0	31.3814	86.5781	59.9174	2.87301	37.3461	16.5879	2.78115	41.8641	12.5933	0.174625	3.36599	45.4985	18.2554	2.76437	5.10372	1.15051	0.12235	68.7595	23.745	2.64669	0.377859	10.7259	1.99363	0.204762	0.00185478	84.3666	41.5159	6.93145
Cheese	Mild, Irish, 2019	0	0	0.000102565	0	0.0012177	0	0	0	0	0	0.00118028	0	0	0	0.00241133	0	0.00186552	0	0	2.65998e-05	37.2895	88.4576	64.5503	3.14692	36.2712	22.4066	2.61059	32.4402	13.1543	0.419973	2.65558	33.5307	17.9424	3.52215	4.19323	0.975219	0.131925	47.6443	19.3649	2.75194	0.581097	8.3706	1.90384	0.225537	0.0185528	57.6389	39.6349	7.88321
Cheese	Hard, Swedish, 2019	0	0	7.03106e-05	0.00230157	0.00500257	0.00342522	0	0.00127148	0	0	0	0	0	0.00148847	0	0.00549341	0.00175031	0	0	0	35.7675	91.6119	62.1421	2.6342	34.9648	20.2882	2.241	34.0154	12.9022	0.19498	2.37279	37.4125	17.5493	2.8593	4.04928	0.953225	0.0992307	57.5562	21.6268	2.41136	0.315605	8.27426	1.71728	0.193244	0.00304948	69.173	42.0687	7.03157
Cheese	Soft, British, 2018	0	0	0	0	0.0012002	0	0	0	0.00110085	0.0012778	0	0	0	0	0.00143048	0.00367354	0.00179078	0	0	0	32.7756	87.2396	57.0896	2.78412	32.1663	20.9363	2.4536	32.269	13.0839	0.201192	2.55792	33.8897	18.415	3.26128	4.04814	1.03876	0.127632	53.0601	21.4743	2.70138	0.294871	8.5846	1.85392	0.220212	0.00510073	66.2849	41.7777	7.88635
Cheese	British, mature cheddar, 2019	0	0	0	0	0	0	0	0	0.00113338	0.00226909	0	0	0	0	0	0.00250499	0.00157876	0	0	0	35.502	95.5057	62.1628	2.67984	33.8462	19.0481	2.24084	33.9443	12.0234	0.205171	2.43341	35.4319	16.4912	2.79346	4.04272	0.941289	0.0970695	56.442	20.1353	2.40779	0.314139	9.01084	1.76789	0.195087	0.00297218	71.9053	39.1036	6.68339
Cheese	British, mild cheddar, 2019	0	0	0	0	0	0.00147319	0	0	0	0	0	0	0	0	0	0	0.00740922	0	0	0	34.4198	94.4468	60.9122	2.64739	32.9933	18.8715	2.23879	33.5547	12.2277	0.211206	2.51235	36.4323	16.5595	2.85816	4.32338	0.99371	0.115841	58.6603	21.7566	2.63887	0.35902	9.79333	1.92419	0.214889	0.00449377	75.8764	40.9183	7.41152
Cheese	Mature, Irish, 2019	0	0	0	0	0.000611878	0	0.00261684	0.00183353	0.00230313	0	0	0	0	0	0	0.002541	0	0.00202528	0	0	34.4098	87.7541	62.1492	2.88277	35.5366	19.7819	2.44346	34.7892	12.964	0.359745	2.67654	35.9881	17.8887	3.4032	4.62412	0.990771	0.12175	56.5294	20.4037	2.83178	0.629872	9.81005	1.94911	0.239546	0.0130296	69.8628	41.1535	8.25535
Cheese	French, mild, 2019	0	0.0010799	0	0	0.00171991	0.00263072	0.00172168	0.00195801	0	0	0	0	0	0	0	0	0.0045711	0	0.00174148	0	37.1234	99.5731	65.7481	2.97784	34.7249	20.4141	2.29	32.584	12.2404	0.211527	2.37344	33.5969	16.2765	2.45771	4.17861	0.929849	0.108129	54.8239	19.1575	1.98354	0.288173	9.57871	1.95182	0.20904	0.00139924	71.9805	41.5979	6.21079
Cheese	Soft, British, 2019	0	0	0	0.00125799	0	0	0	0	0	0	0.00166799	0	0	0	0	0	0.0166678	0	0	0	35.7645	89.774	61.4357	3.00605	35.0362	21.6104	2.57169	34.4275	13.5008	0.209042	2.73712	36.13	18.8262	3.25737	4.22864	1.05623	0.117851	54.6822	21.6096	2.75995	0.303429	8.42782	1.82126	0.194142	0.00318849	65.6962	41.3046	7.70483
Cheese	French, mature, 2019	0.00193604	0.0025158	0	0	0.00386773	0	0	0	0.00316777	0	0.00146955	0	0	0.00261321	0	0	0.00417651	0	0.000818563	0	34.8318	90.1585	62.2993	2.83105	34.2372	20.4632	2.29459	33.0774	12.4452	0.245686	2.49741	34.0868	17.201	2.85439	4.09162	0.968114	0.106163	53.3247	20.0959	2.31391	0.370111	9.07719	2.00876	0.219854	0.00693286	67.7857	42.6402	6.94945
Cheese	British, mild cheddar, 2018	0	0.0024032	4.61721e-06	0	0.0049081	0.00271562	0.00176528	0.00112832	0.00195246	0.00332037	0	0	0	0	0	0	0.00363512	0	0	0	37.0892	92.4454	61.1462	2.60773	32.9909	20.3857	2.14397	31.9023	12.6082	0.238823	2.42889	34.7484	17.0955	3.11728	4.35599	0.928158	0.107117	54.4888	21.3783	2.82534	0.453836	9.25763	1.83808	0.217802	0.00369811	66.4127	41.2749	7.99596
Cheese	Italian, hard, 2019	0	0	0	0.00133909	0.00160275	0	0.00237645	0.00278523	0.00115523	0.00132241	0	0.00277886	0	0	0	0	0.0176272	0	0	0	34.8144	89.2356	61.4367	3.06192	35.18	19.8544	2.64686	35.0877	13.0189	0.238919	2.85104	38.0758	18.1288	3.11528	5.27309	1.06391	0.0966561	60.4047	21.8582	2.50976	0.396371	11.2895	2.20135	0.219919	0.0032284	72.4775	44.2928	7.98616
Cream	In-house, 2019	0	0	0	0	0	0	0	0	0	0	0	0	0	0	0	0.00174124	0	0	0	0.00157901	39.9065	107.602	69.0707	3.18339	38.2557	18.7407	2.76878	39.0647	12.4875	0.199858	2.8971	39.8587	16.9304	2.81612	4.33945	1.03144	0.127155	59.513	20.5989	2.50969	0.315192	8.9782	1.69048	0.200597	0.00296767	75.7085	35.0026	5.99104
Milk	British, Jersey, 2018	0	0	0.000105039	0	0	0	0	0	0	0	0	0	0	0	0	0	0	0	0	0	34.4057	97.2267	65.7333	3.16824	36.9617	18.8504	2.80719	37.004	12.611	0.174893	2.89454	37.7499	16.9171	3.00215	4.21563	1.02569	0.134135	54.6414	20.219	2.62386	0.308178	8.64007	1.60547	0.174655	0.00207062	72.9732	34.7653	6.4122
Milk	British, Jersey, 2019	0	0	0	0	0	0.00170525	0	0	0.00299293	0.00134112	0	0	0.00218963	0	0	0	0	0	0	0	34.1636	96.722	67.9392	2.74302	37.3925	18.5943	2.39496	36.3597	11.9419	0.212349	2.47887	37.058	16.0881	2.87383	3.62126	0.891283	0.103121	54.1899	18.7463	2.34868	0.345527	7.87743	1.45771	0.16254	0.00137145	73.5408	34.4051	6.20166
Yoghurt	Greek, fat free, 2019	0	0.0208761	0	0	0.856169	0.00630322	0	0	0	0	0	0	0	0.345274	0.314998	0.420283	1.36666	0.00732832	0	0	29.0784	77.519	51.2756	2.39534	30.0203	13.3605	2.24233	31.2658	9.09845	0.046215	2.72277	33.882	13.0642	2.29445	5.0197	0.959032	0.0275736	57.1204	16.3792	1.94438	0.167516	10.4534	1.80235	0.0805621	0.00743988	74.9598	33.8535	5.63939
Yoghurt	Greek, 2019	0	0	0	0	0.00124755	0	0	0	0	0	0	0	0	0.00183293	0	0	0.00130187	0	0	0	37.3832	96.7102	64.9197	2.88772	36.3249	19.8104	2.5053	35.8601	12.8584	0.256266	2.65513	36.6083	17.2652	3.21413	4.3105	0.96566	0.125355	58.1499	19.8882	2.61632	0.374893	9.01798	1.75324	0.202421	0.00672745	71.3734	37.7583	7.21036
Yoghurt	British, goat, 2019	0	0	1.94079e-05	0	0.0410929	0	0	0	0	0	0.00160517	0	0	0	0	0	0.0135921	0	0	0	27.365	75.5649	62.7507	3.29904	59.0648	16.6075	4.73274	80.4883	16.8541	0.254426	4.24528	42.2273	32.4046	7.66029	3.12233	0.84108	0.152782	53.7352	15.5724	3.07313	0.309144	6.28599	0.995494	0.119854	0	66.7699	28.0841	5.62977
Yoghurt	Greek, fat free (2), 2019	0	0.0139507	0	0.0100671	1.19486	0.0109596	0.0110407	0	0	0.0154875	0	0	0	0.678264	0.512832	0.86089	2.2349	0.0612183	0	0	23.4912	66.6006	45.2943	2.10237	28.1422	12.0766	2.06189	29.2187	8.7467	0.0405463	2.46635	33.0473	12.5644	2.06361	4.38295	0.720278	0.00982399	54.5927	17.0058	1.85243	0.111256	9.13469	1.80955	0.0604127	0	70.6203	35.0846	5.96698
Yoghurt	British, high protein, 2019	0	0	0	0	0.566668	0	0	0.0738824	0	0.0252318	0.0480466	0	0.0697062	0.118354	0.19499	0.220296	1.02947	0.0760676	0.0283319	0	27.2246	77.0172	48.9781	1.8792	28.1769	13.6111	2.02821	27.5411	8.51326	0	2.03031	28.6398	12.0237	1.66531	4.5768	0.228889	0	48.3747	15.6532	1.61504	0.0228911	8.51567	1.11619	0	0	61.908	30.6126	5.95291
Yoghurt	British, natural yoghurt, 2018	0	0	0	0	0.00893976	0.00148304	0	0	0	0	0.00291076	0	0	0	0	0.00404455	0.00711249	0	0	0	43.9471	100.749	68.1042	3.08691	37.6241	21.9573	2.46683	34.6991	13.5322	0.323761	2.59045	35.8755	18.2184	3.45422	4.23718	0.950656	0.132727	54.5397	20.4446	2.78507	0.436853	8.57269	1.774	0.221255	0.00750712	62.7563	39.5133	7.81447
[truncated: 359 more columns]

## Sheet: -ve mode (1232var)
Type	Source	Cer_34:1_[M+Cl]1-	Cer_34:2_[M-H]1-	Cer_34:3_[M-H]1-	Cer_35:2_[M-H]1-	Cer_36:2_[M-H]1-	Cer_40:1_[M+Cl]1-	CL(74:00])_[M]2-	CL(72:03])_[M]2-	CL(74:10)_[M]2-	CL(74:07)_[M]2-	CL(76:09)_[M]2-	CL(76:07)_[M]2-	CL(86:03)_[M]2-	LPC_15:0_[M+OAC]1- & PIP(46:2)	LPC_22:2_[M+Cl]1-	LPC_22:4_[M+OAC]1- & LPS(26:3)	LPC_O-5:0_[M+OAC]1-	LPC-2O_15:0_[M+OAC]1-	LPC-2O_19:1_[M+Cl]1-	LPC-2O_20:1_[M+Cl]1-	LPC-O_18:1_[M+Cl]1-	LPE_16:0_[M-H]1-	LPE_18:0_[M-H]1-	LPE_18:1_[M-H]1-	LPE_20:0_[M-H]1-	LPE_20:1_[M-H]1-	LPE_20:2_[M-H]1-	LPE_22:1_[M-H]1-	LPE_22:2_[M-H]1-	LPE-O_18:1_[M-H]1-	LPE-P_20:0_[M-H]1-	LPI(14:0)	LPI(15:0)	LPI(25:0)	LPI_12:0_[M-H]1-	LPI_13:0_[M-H]1-	LPI_18:4_[M-H]1-	LPI-O_16:0_[M-H]1-	LPI-O_20:0_[M-H]1-	LPS(25:1)	LPS(26:2)	LPS(26:4)	LPS_22:1_[M-H]1- / PIP(52:6) & LPC_18:2_[M+OAC]1-	PA(18:4(6Z,9Z,12Z,15Z)/18:4(6Z,9Z,12Z,15Z))	PA(20:4(5Z,8Z,11Z,14Z)/12:0)	PA(20:4(5Z,8Z,11Z,14Z)/13:0)	PA(20:5(5Z,8Z,11Z,14Z,17Z)/18:3(9Z,12Z,15Z))	PA(22:0/22:0)
Butter	In-house, 2019	0.0273238	0.0781861	1.35539	0.241193	0.0314705	0	2.60746	0.676167	0.526891	2.65209	0.117722	0	0	0.0150354	0	0	0.799595	0	0	0.0607642	0	0.959223	1.81098	2.56931	0.0778874	0.346927	0	0	0	0.0358565	0.040533	0.233443	0.0992573	0	0.0272844	1.16094	0	0.0549422	0.0717213	0	0.131947	0.415094	0.0335541	0.024893	0.0327166	0	0	0.0943172
Buttermilk	Polish, 2018	0.00610692	0.00331371	0	0	0.00478443	0	3.29078	1.50735	1.18522	4.1812	0.169615	0.0352474	0	0.017188	0.00400941	0.0576849	0.668714	0.00554058	0.003703	0.00361831	0	0.648316	0.990557	1.91617	0.0528196	0.233818	0	0	0	0.0149148	0	0.00423282	0	0.115341	0.00171218	0	0	0.0530492	0.0753268	0.0405945	0.832151	0.0128801	0.00521502	0.104179	0.0475565	0.0106161	0.0024441	0.00544977
Buttermilk	British, 2018	0.0245549	0	0.0676408	0	0	0.0994676	2.97609	1.04859	0.517014	3.54321	0.229609	0	0	0.0247502	0.0459464	0	0.433113	0.0290115	0	0	0.0206282	0.481796	0.541613	1.25372	0	0.0596443	0	0	0	0	0	0.0847142	0.0892788	0.118197	0.431629	0.128834	0.165805	0.131825	0.106821	0.0502761	0.467082	0.0247068	0.0452438	0.0206691	0	0	0.0570649	0
Buttermilk	In-house, 2019	0	0	0	0	0	0.0126916	2.58546	1.19889	1.08609	3.43824	2.06033	0.0196369	0.00659221	0.264228	0	0.00671337	0.7685	0.00844533	0	0.00562945	0	1.90899	3.49361	4.66119	0.470973	0.831589	0.0184081	0.00525169	0	0.0507627	0.00497768	0.0237362	0.0240433	0.493237	0.0914693	0.199865	0.0293	0.488268	0.469165	0.00665444	0.461812	0	0	0.0629373	0	0.00654648	0	0.0597695
Cheese	Mild, Irish, 2019	0.0102269	0.0113521	0.0145993	0	0	0.00118434	2.2272	0.75006	0.885886	3.21766	0.0414172	0	0.0424193	0.0888368	0.0103173	0	1.57049	0.0146513	0	0	0.0121909	0.199927	0.540261	1.2173	0.0183141	0.0426116	0	0	0	0	0	0.0528602	0.0276744	1.65709	0.122249	0.241723	0.167637	0.634142	0.725874	0	0.654125	0	0.0143557	0.0546751	0.0282626	0.0117256	0.0276234	0.466992
Cheese	Hard, Swedish, 2019	0	0.0140597	0.0138359	0	0	0.00306185	2.50506	0.403862	0.29124	1.97299	0.0496396	0.0162985	0.014748	0.202315	0.00797506	0	1.28922	0.074902	0	0	0	0.148723	0.662426	1.13929	0	0.0495985	0	0.0245682	0	0	0	0.030347	0.0369383	1.85646	0.202381	0.174916	0.117276	0.63053	0.777366	0	0.324064	0	0.0408655	0.0513413	0.0114828	0.0146122	0.0134837	0.213963
Cheese	Soft, British, 2018	0.0373347	0	3.14096	0	0	0.023242	2.8029	1.00414	0.830526	3.1547	0.182474	0	0.0320043	0.039138	0	0	0.899024	0.00779542	0	0.0103492	0	0.708932	1.44727	2.91769	0.173309	0.548803	0.00866754	0	0	0	0.0585674	0.587667	0.0096343	0.0741346	0.0282648	0.725966	0.00895226	0.427179	0.419984	0	0.253982	0.433774	0	0.0302892	0	0	0.0100168	0.14867
Cheese	British, mature cheddar, 2019	0.00746434	0	0	0	0	0.0230753	2.30965	0.853522	0.668132	2.63524	0.262497	0	0	0.0436834	0	0	1.47088	0.0237217	0.00504481	0	0	0.326311	0.417035	1.05654	0	0.0497613	0.0100318	0	0	0	0	0.0118359	0	1.0261	0.0578197	0.161342	0.112849	0.702071	0.529706	0.0231604	0.215526	0	0	0	0.01486	0	0	0.375066
Cheese	British, mild cheddar, 2019	0.0241708	0.0123044	0	0	0	0.099463	2.26833	0.785544	0.866513	2.47097	0.0587104	0	0.147756	0.0100966	0.00931122	0.0115886	1.10561	0.00973079	0	0.0192001	0	0.3847	0.442341	1.03185	0.0095154	0.0527712	0	0.0103015	0.010493	0.0111456	0.0248072	0.0207612	0.0164102	0.554615	0.0603568	0.11774	0.112236	0.653519	0.348482	3.58272e-06	0.212194	0	0	0.146024	0	0	0.142999	1.46441
Cheese	Mature, Irish, 2019	0	0	0.0173553	0	0	0.00324149	2.59164	0.841627	1.24037	3.72139	0.0951032	0.0338381	0.000264778	0.0143807	0	0.0160222	2.57676	0	0	0	0	0.324427	0.728386	1.42928	0	0.0215526	0	0.0162803	0	0	0	0.381749	0	1.44022	0.360452	0.699692	0.132043	1.63115	1.52591	0	0.0889674	0.0177674	0	0.0207774	0.0256334	0	0	0.260994
Cheese	French, mild, 2019	0	0.0220525	0.0226472	0	0	0	2.79568	0.700946	0.0940792	2.35986	0.0694337	0	0	0.0214359	0	0	3.41041	0.037188	0	0	0.015429	0.135518	0.510529	1.30337	0	0.0384021	0	0	0.0514592	0.0576851	0	0.130131	0	1.57076	0.223447	0.544327	0.0647545	1.72497	1.47008	0	0.18848	0	0.0225294	0.0793097	0	0	0.0329071	0.0380189
Cheese	Soft, British, 2019	0	0	0.0672377	0	0	0.144974	2.46451	0.60197	0.487355	2.33404	0.129553	0	0.0610387	0	0	0.0258969	0.0273119	0	0	0	0	0.434083	1.0565	2.39489	0.034138	0.346933	0	0	0	0	0.021355	0.0215075	0.00853082	0.106744	0.0335422	0.199287	0.166169	0.0884091	0	0	0.429849	0	0	0.0662037	0	0	0.0830511	1.14496
Cheese	French, mature, 2019	0	0	5.62348	0	0	0	2.82524	0.830587	0.212477	2.77684	0.162549	0.0309435	0	0.045409	0.0359911	0.0295396	1.82006	0.0298728	0.0278565	0	0.0430417	0.0457196	0.196936	1.09433	0.0359443	0.0322809	0	0.0232238	0	0	0.0764145	0.436118	0.0772093	1.6157	0.190404	1.30016	0	1.16866	1.20894	0	0.203314	0.604821	0	0	0	0.0215844	0.056403	0.112704
Cheese	British, mild cheddar, 2018	0	0	0.0158898	0.0166963	0	0.00241218	2.66657	0.833148	1.1933	3.36005	0.181425	0.0203523	0	0.0388753	0.0143559	0	3.14691	0	0	0	0	0.266304	0.543825	1.48183	0.0136842	0.0376456	0.00887827	0	0	0.00477489	0	0.0198451	0.0232536	1.48153	0.303734	0.466308	0.0249063	1.23476	1.04838	0	0.493411	0.0147895	0.0247181	0.0172989	0.019979	0	0.0335146	0.340399
Cheese	Italian, hard, 2019	0	0	14.532	0	0	0.0497416	2.6305	0.414144	0.0408095	1.89366	0.0769091	0	0.0261495	0.0850496	0	0	0.182858	0.0366777	0	0	0	0.158824	1.5262	1.51278	0.0146468	0.40147	0	0	0	0	0	0.147098	0.0329045	2.99478	0.267674	0.238495	0.173521	1.28251	1.57267	0	0	0.0375175	0	0.201952	0	0	0.141136	0.0534418
Cream	In-house, 2019	0.0128483	0	0.00686619	0	0	0.0148344	2.46148	0.896771	0.868478	2.7871	0.28295	0.00610204	0.00714392	0.0261231	0.00696577	0.0149149	0.63399	0	0	0	0.00926551	1.04107	1.90974	2.56422	0.0719998	0.357705	0.00746491	0.00630805	0	0.0190483	0	0.0139715	0	0.100963	0.0161527	0.0219536	0	0.18888	0.145387	0	0.171543	0	0	0	0	0	0	0.551065
Milk	British, Jersey, 2018	0.0101212	0	0	0	0	0.00935013	1.54913	0.485148	0.435576	1.69416	0.127084	0.0091594	0.0011278	0.791145	0	0.0167277	0.713423	0	0	0	0	1.2349	3.20505	3.91117	0.662479	1.13353	0.167859	0	0	0.00869069	0	0.0782088	0	0.0569296	0.0423438	0.0268199	0	0.29861	0.31964	0.0111243	0.164388	0.0125447	0	0	0	0	0	0.851793
Milk	British, Jersey, 2019	0	0	0.0175277	0.0276055	0	0.000863636	1.71984	0.360783	0.333864	1.90129	0.185903	0	0	0.263936	0.045784	0.347326	1.73166	0.0310458	0	0.023089	0.0178365	1.27937	3.7061	5.08716	0.201696	1.02165	0.0185141	0.0315033	0.0423828	0.09792	0	0.082452	0.021366	1.61684	0.214363	0.531646	0.157276	1.19935	0.651596	0	1.4283	0	0	0.0381437	0.0474517	0.0132247	0.0193929	0.353219
Yoghurt	Greek, fat free, 2019	0.0119942	0.0120807	0.151439	0	0	0.0767272	3.23934	1.17004	0.922659	3.25817	0.199083	0.0315962	0	0	0.00562067	0.00599989	0.223978	0	0	0	0	0.60452	0.792967	1.26753	0.0283947	0.204467	0	0	0	0	0	0.0072169	0	0.00712521	0	0.00962639	0.0065337	0	0.00845138	0.00847829	0.376993	0.019552	0	0.00611943	0	0	0	0.00491743
Yoghurt	Greek, 2019	0	0	0.036387	0	0	0.00665249	2.79156	1.16621	1.10916	3.59191	0.281406	0	0.0240991	0.0215807	0.00864921	0.00621288	0.522327	0	0.0176009	0.00678158	0	0.604914	0.921386	1.54754	0.0306055	0.125889	0	0.00464991	0	0.00606207	0.00754948	0.14813	0.0104606	0.458936	0.0142222	0.0166345	0.0371168	0.209789	0.233687	0	0.269915	0.0341682	0.00800059	0.00705422	0.0053226	0	0	0.182051
Yoghurt	British, goat, 2019	0	0	0.00371362	0	0.0150035	0.00430879	2.50635	1.31455	0.749186	3.55731	0.0957626	0.0218888	0.00558181	0.00418776	0.00400361	0.0160462	0.282699	0.0102538	0	0	0.00687559	0.8842	0.807565	1.40515	0.00520366	0.156199	0.00747117	0	0	0.142206	0	0.0270516	0	0.0718301	0.00395426	0.0238076	0.0148475	0.0562112	0.0674802	0	0.236119	0.00417597	0.00627141	0.00905892	0.00387583	0.00606584	0	0.556272
Yoghurt	Greek, fat free (2), 2019	0.0076706	0.010577	0	0	0	0.00872507	3.04156	1.11319	0.961574	3.22273	0.239597	0.0207685	0	0.0368817	0.00695334	0.0147705	0.793596	0.00802865	0	0	0	0.769667	0.861432	1.51886	0.00718297	0.158968	0.00439806	0.0203555	0.00558694	0.0226167	0.00686468	0.00817722	0.0163817	0.121658	0.0108238	0.0219811	0.0246097	0.178149	0.0944362	0.00696636	0.440199	0	0.0079502	0	0.0053408	0	0.00831471	0.00761744
Yoghurt	British, high protein, 2019	0	0	0	0	0	0	0	0	0	0	0	0	0	0	0	0	0	0	0	0	0	0	0	0	0	0	0.950036	0	0	0.977148	0	0.638198	0	0	0	0	1.0734	0	0	0	0.980413	0	0	0	0	0.835246	0	0
Yoghurt	British, natural yoghurt, 2018	0	0	0.0146881	0	0	0	3.12711	1.10509	1.42198	4.2587	0.430644	0.0342099	0	0.0738473	0.0336498	0	0.705248	0	0.0137591	0	0	0.419639	0.576944	1.79016	0	0.0328292	0	0	0	0.0193801	0	0.0437942	0	0.960666	0.230551	0.245347	0.0959924	0.825809	0.628907	0	0.396808	0	0	0.0466951	0.0425469	0	0	0.0687922
[truncated: 1,184 more columns]

## Sheet: FAs from Lipids
Type	Source	FA(05:0)	FA(06:0)	FA(07:0)	FA(08:0)	FA(09:0)	FA(10:0)_[M-H]1-	FA(11:0)_[M-H]1-	FA(12:0)_[M-H]1-	FA(12:0)-OH_[M-H]1-	FA(12:1)_[M-H]1-	FA(13:0)_[M-H]1-	FA(14:0)_[M-H]1-	FA(14:1)_[M-H]1-	FA(15:0)_[M-H]1-	FA(15:1)_[M-H]1-	FA(16:0)_[M-H]1-	FA(16:0)-OH_[M-H]1-	FA(16:1)_[M-H]1-	FA(16:1)-OH_[M-H]1-	FA(16:2)_[M-H]1-	FA(17:0)_[M-H]1-	FA(17:1)_[M-H]1-	FA(18:0)_[M-H]1-	FA(18:0)-OH_[M-H]1-	FA(18:1)_[M-H]1-	FA(18:1)-OH_[M-H]1-	FA(18:2)_[M-H]1-	FA(18:2)-OH_[M-H]1-	FA(18:3)_[M-H]1-	FA(18:4)_[M-H]1-	FA(19:0)_[M-H]1-	FA(19:1)_[M-H]1-	FA(20:0)_[M-H]1-	FA(20:1)_[M-H]1-	FA(20:2)_[M-H]1-	FA(20:3)_[M-H]1-	FA(20:4)_[M-H]1-	FA(20:5)_[M-H]1-	FA(21:0)_[M-H]1-	FA(22:0)_[M-H]1-	FA(22:4)_[M-H]1-	FA(22:5)_[M-H]1-	FA(23:0)_[M-H]1-	FA(24:0)_[M-H]1-	FA(25:0)	FA(26:0)	FA(14:0)-OH_[M-H]1-	FA(17:2)_[M-H]1-
Butter	In-house, 2019	5.50896	5.67174	3.30918	11.4843	32.2208	17.8876	3.24905	17.6113	0.0754878	0.676862	3.76121	29.9383	1.661	11.2629	0.403931	190.648	0.909845	8.83751	0.225195	3.1684	3.73559	1.42956	129.294	0.852654	420.169	4.18913	51.5557	1.02558	7.25204	0.0359582	0.807608	0.804558	3.26634	0.887516	0.322334	3.90113	3.30254	2.34959	0.734018	2.45917	0.0687199	1.69499	0.92478	4.86576	1.96374	2.90052	0.0928366	0.0494204
Buttermilk	Polish, 2018	3.74874	4.74956	2.50408	8.21468	16.2373	10.0336	1.39733	8.69884	0.162891	0.486853	1.58263	29.2522	1.49214	8.40216	0.493124	218.017	0.643953	13.6735	0.348413	1.3613	4.01098	2.49158	150.59	1.46361	365.846	3.00559	93.4345	1.42953	10.5805	0.113924	0.785171	2.70727	2.56556	3.12252	1.10508	6.25542	7.08041	2.4386	0.694071	1.39033	0.989315	3.12121	0.605781	0.862254	0.417822	0.285085	0.256868	0.133316
Buttermilk	British, 2018	4.7929	4.70019	2.5058	8.40666	13.7271	8.93264	0.762116	6.76272	0.049014	0.49026	1.35645	18.2936	0.232615	7.24427	0.174634	301.315	0.886361	7.63159	0.237775	0.175577	3.24737	1.33284	266.379	0.573024	257.824	4.18931	50.1966	0.437196	7.14639	0.0446178	0.320242	1.41702	4.16034	0.42636	0.160407	3.30753	3.15774	2.08238	0.206905	1.04937	0.145813	0.717703	0.346076	1.14205	0.41731	0.508247	0.111923	0.0861398
Buttermilk	In-house, 2019	3.58822	4.7214	2.49755	7.90286	16.576	9.41722	1.36596	8.20393	0.346596	0.486992	1.25716	23.3184	0.947825	6.64977	0.28573	368.262	0.567312	7.41931	0.409229	1.43565	2.44281	1.30131	260.2	0.646793	185.879	2.25837	54.4769	0.663021	5.8603	0.128694	0.549393	0.872994	2.93715	1.05203	0.573345	3.71606	3.2548	1.53856	0.443829	1.10432	0.532136	1.94835	0.37157	0.436712	0.160811	0.139684	0.157276	0.161197
Cheese	Mild, Irish, 2019	5.8835	7.71069	4.44893	15.0688	37.3798	22.2586	3.20344	18.3821	0.406414	0.825365	3.29329	31.0488	1.57962	10.3744	0.574769	280.093	0.81427	6.42706	0.494685	2.95851	3.72122	1.25927	195.484	3.12387	268.983	3.58242	43.0245	0.759012	9.12426	0.131892	0.792259	1.25745	2.4346	1.14665	0.421378	2.02286	1.61005	2.26206	0.512106	0.924359	0.0619267	1.04474	0.415748	0.717568	0.440935	0.427787	0.300043	0.231683
Cheese	Hard, Swedish, 2019	4.80908	6.70282	3.7203	13.0967	32.9352	19.1484	2.66424	17.428	0.457515	0.81922	2.76973	34.7621	2.03503	9.3154	0.529837	313.083	1.08062	6.23453	0.535605	3.43543	3.25478	1.10609	213.021	5.71811	242.393	3.47724	32.6186	0.603604	4.76785	0.0358288	0.778777	1.49037	2.7161	0.887682	0.461202	1.80473	1.46384	1.53948	0.529673	1.10437	0.0788218	0.650357	0.57702	1.02964	0.512349	0.593164	0.478174	0.106973
Cheese	Soft, British, 2018	5.12598	6.3653	3.9742	13.6383	39.0662	18.5671	2.82728	16.0148	0.370532	0.590826	2.78101	28.5382	1.3352	8.87856	0.393417	279.557	0.996903	7.27227	0.584827	2.4497	3.29368	1.10457	170.279	0.969312	306.256	3.48513	48.6516	1.04227	4.9629	0.484335	0.73349	1.26289	2.65145	1.05619	0.451137	2.98673	2.52919	1.91252	0.371079	1.1872	0.180663	0.820455	0.416268	1.50327	0.666838	0.619673	0.350622	0.0746817
Cheese	British, mature cheddar, 2019	5.26614	7.76983	4.33077	14.3991	34.5467	19.2223	2.6645	16.1734	0.287113	0.705355	2.44819	31.8194	1.62373	8.00649	0.412278	323.815	0.937495	6.61693	0.4837	3.77734	3.08649	1.26462	216.208	5.46751	230.662	3.07575	33.2591	0.862453	4.81913	0.099525	0.679042	1.36333	2.42709	1.01705	0.422438	2.02585	1.79502	1.29667	0.252759	0.823781	0.144116	1.02201	0.324617	0.787074	0.275756	0.444396	0.288437	0.22939
Cheese	British, mild cheddar, 2019	5.4048	7.78593	4.29695	13.1902	27.4534	15.0522	2.04823	10.6235	0.176606	0.563274	1.67245	24.3951	1.09192	5.69985	0.255876	342.08	0.502211	5.50164	0.372616	2.5716	2.24475	0.949308	228.645	2.51853	245.293	2.16561	29.7577	0.556931	4.44437	0.0300855	0.522906	0.885142	2.01326	0.931975	0.303196	2.04811	1.79071	1.13525	0.227183	0.678782	0.12418	0.894062	0.117906	0.303343	0.175776	0.127962	0.0578224	0.0970132
Cheese	Mature, Irish, 2019	4.53908	6.40229	3.48698	11.1361	26.37	14.7234	2.05184	10.9796	0.238482	0.58545	1.81593	25.4154	1.01887	5.96884	0.388537	391.041	0.532204	4.30819	0.455958	2.74837	2.36407	0.787688	250.796	1.03632	184.018	2.26485	26.1292	0.54727	5.344	0.180329	0.478279	0.740135	2.52364	0.921973	0.296028	1.35291	1.22745	1.21808	0.28929	0.697695	0.0942046	0.991356	0.194967	0.375239	0.143245	0.14005	0.120748	0.189658
Cheese	French, mild, 2019	4.74922	5.77158	3.18602	10.3812	25.4519	14.0046	2.17976	11.2321	0.257358	0.583871	2.08902	24.7234	1.20887	7.56845	0.631682	377.202	1.182	6.74066	0.514629	1.82997	3.03615	1.22375	261.511	1.53961	183.25	2.32021	19.4758	0.721487	3.50507	0.0971883	0.731946	1.02709	3.33479	0.878082	0.354847	1.08838	0.944105	1.12959	0.613165	1.62271	0.0328753	0.511041	0.85171	3.73211	1.52679	2.20028	0.196464	0.09805
Cheese	Soft, British, 2019	4.36349	5.659	3.09834	10.7869	23.9381	12.9481	1.90032	9.9823	0.0428681	0.392956	1.91332	23.3271	0.849362	6.93817	0.0696527	235.924	0.212978	7.31047	0.0602994	2.20386	2.41099	1.40416	161.219	0.350587	396.665	2.26107	58.7404	1.35726	5.04195	0.0193291	0.230581	1.52413	2.00166	1.22274	0.561167	4.426	3.99217	1.14067	0.187897	0.580916	0.39211	1.55742	0.0208409	0.267924	0.0534387	0.108763	0.0247788	0.0805278
Cheese	French, mature, 2019	3.11117	3.13606	1.964	6.09985	17.7879	9.53982	1.62232	9.01709	0.21537	0.535258	1.50276	21.131	0.977276	6.79269	0.306502	410.147	0.837082	5.35775	0.554284	1.81424	2.80911	0.873656	280.706	1.53986	170.32	2.90017	19.9994	0.570168	3.60394	0.287784	0.358115	0.83581	3.51016	0.620058	0.198389	1.08217	0.75614	1.21132	0.142664	1.02035	0.0472325	0.476255	0.398001	1.68111	0.621575	0.803734	0.0331856	0.0446503
Cheese	British, mild cheddar, 2018	4.09487	5.9001	3.2461	10.3511	23.4082	12.5786	1.68887	9.70712	0.269777	0.59342	1.52935	23.1226	1.14385	5.75722	0.351416	411.353	0.559732	4.46369	0.416982	1.7463	2.29677	0.834621	267.476	1.66415	165.042	2.02808	21.9406	0.548584	4.07772	0.10592	0.456146	1.06382	2.63251	0.521363	0.28901	1.16489	1.03871	1.09748	0.201841	0.673156	0.056126	0.663216	0.240274	0.549622	0.214361	0.233047	0.15859	0.144095
Cheese	Italian, hard, 2019	3.6104	3.82845	2.35032	6.45491	17.7309	8.13424	1.24506	6.40197	0.20605	0.489951	0.971251	17.3769	0.722022	3.64436	0.304031	453.1	0.661761	2.94646	0.581576	0.983948	2.00845	0.497545	309.66	0.820662	124.277	2.31148	15.1904	0.515297	2.09274	0.397281	0.468569	0.480585	3.3418	0.52014	0.234838	0.972904	0.818622	0.653032	0.16812	0.711558	0.0668025	0.299469	0.218862	0.45265	0.219838	0.176078	0.238419	0.131824
Cream	In-house, 2019	5.68769	8.57189	4.74313	16.4272	41.2908	26.0343	3.55177	23.0274	0.241684	0.79372	3.56812	44.8012	2.25266	13.2671	0.53525	255.919	0.479887	11.1226	0.208004	6.3457	3.89806	1.89954	141.638	0.689514	293.356	2.15229	57.5358	0.69114	6.61102	0.0584637	0.727236	1.14282	1.96535	1.19127	0.78301	3.98328	3.5495	1.59706	0.482911	1.11488	0.455435	2.15106	0.511425	1.32304	0.447753	0.530077	0.155727	0.213057
Milk	British, Jersey, 2018	8.44199	12.4778	7.41089	26.7637	70.0713	40.5052	6.26391	35.3402	0.505275	1.02808	6.02133	48.5754	2.06334	15.5478	0.587208	274.318	0.49642	9.94226	0.401318	8.20718	4.16529	2.15652	148.916	0.776339	193.363	3.28233	47.9429	0.565023	6.1222	0.045196	0.782914	0.927263	2.12236	0.878734	0.660568	3.25158	2.42994	1.90216	0.356223	1.02711	0.279477	0.985376	0.29208	0.58328	0.239831	0.188923	0.172802	0.159295
Milk	British, Jersey, 2019	5.65368	8.1602	4.7582	13.9997	35.0767	18.6769	2.66188	14.3386	0.162452	0.975838	2.00254	25.5027	1.40074	5.9289	0.590481	427.205	0.794725	4.88717	0.638905	3.2722	2.21281	0.882604	284.248	1.00464	93.4189	2.65835	22.2207	0.559838	3.36898	0.131476	0.638014	0.570724	2.94377	0.524656	0.329733	1.45853	1.0464	1.08283	0.318317	0.83753	0.0963003	0.477286	0.262265	0.512148	0.252638	0.174716	0.1437	0.276788
Yoghurt	Greek, fat free, 2019	4.06142	4.40269	2.49509	8.66925	14.6314	9.61913	1.25177	8.27396	0.261909	0.32101	1.58722	30.6874	0.834296	9.57462	0.367804	190.864	0.816891	11.9049	0.408583	0.504363	4.18719	2.18332	132.528	2.19067	398.809	4.84013	99.4553	1.49268	10.7928	0.0760826	0.886791	2.60002	3.17521	5.27122	1.22959	6.29243	6.39646	2.92392	0.775133	1.87234	0.731739	3.001	0.982967	2.09924	0.944071	1.04794	0.188574	0.0523047
Yoghurt	Greek, 2019	4.95709	7.22284	3.97145	13.5534	32.8743	20.246	2.94722	18.4853	0.372182	0.76764	3.20384	40.3753	2.09717	9.95749	0.474298	264.742	0.631301	9.0295	0.448585	5.30563	3.44678	1.74766	160.022	0.733978	300.249	2.54089	59.0793	0.902738	7.46525	0.0818239	0.628467	1.20627	2.15271	2.55311	0.794221	3.40176	3.38732	1.80836	0.282868	0.79507	0.353784	2.10776	0.301864	0.392401	0.235168	0.196796	0.272475	0.233196
Yoghurt	British, goat, 2019	3.36448	4.89162	2.8158	10.5623	28.2547	20.9834	2.77865	16.5141	0.0956754	0.404044	2.79911	28.443	0.742254	8.15463	0.312923	236.092	0.515142	7.07171	0.186055	2.45086	4.13036	1.67457	132.609	0.405258	316.582	1.84842	126.662	1.0255	5.72775	0.0331889	0.662731	1.22064	2.28698	3.66644	0.800534	2.74891	7.30072	1.54033	0.341061	0.885144	2.41506	5.56723	0.265781	0.85294	0.311221	0.295377	0.0815399	0.0550745
Yoghurt	Greek, fat free (2), 2019	3.59422	4.50244	2.36367	6.64659	10.5679	6.73251	1.01293	5.65217	0.161203	0.550729	0.96796	21.3115	0.783348	5.04821	0.351571	343.55	0.91376	7.22842	0.575747	0.510232	2.48115	1.32912	254.792	2.21091	223.706	3.49889	56.1384	0.878172	5.85943	0.165894	0.602704	1.5625	3.25044	3.20723	0.722415	3.32392	3.38027	1.5656	0.580814	1.42556	0.389545	1.54129	0.538504	1.33109	0.525718	0.758321	0.110921	0.0831151
Yoghurt	British, high protein, 2019	7.29318	5.2122	2.47016	6.923	14.5475	7.44037	0.818269	5.35484	0.0698268	0.894152	0.917791	14.1197	0.583143	4.58418	0.333769	404.292	0.344055	4.11196	0.423286	0.132002	1.93984	0.345923	340.025	0.609597	128.918	4.22534	27.1439	0.535548	3.61734	0.11661	0.118269	0.593496	2.9516	1.96421	0.318529	1.70503	1.64493	0.684204	0.0772578	0.796532	0.0575181	0.166076	0.0740428	0.0658501	0.0574022	0.189777	0	0
Yoghurt	British, natural yoghurt, 2018	3.5497	5.09085	2.68029	9.18391	21.9463	11.7268	1.70112	9.69994	0.209587	0.523239	1.46014	22.4195	0.932318	5.59457	0.292303	384.583	0.589226	4.877	0.450051	1.70722	2.37868	0.940335	268.386	0.763382	178.564	2.32151	34.9847	0.693479	5.64779	0.0793629	0.397909	1.03354	2.87258	1.82776	0.407398	1.96746	2.20122	1.51367	0.23266	0.653149	0.126391	1.41528	0.23297	0.403478	0.170169	0.102671	0.0831384	0.133321
[truncated: 14 more columns]
